# Supplementary material for: Investigation of the Incidence and Geographic Distribution of Bone and Soft Tissue Sarcomas in Canada: A National Population-Based Study
Source: Curr Oncol. 2023 Jun 9;30(6):5631–51. doi: 10.3390/curroncol30060424 (PMC10297017; doi:10.3390/curroncol30060424)
Supplement: Supplementary file 1 [file curroncol-30-00424-s001.zip]

Archive with 1 entries (1 files):
- curroncol-2329889-supplementary.pdf
